# Supplementary material for: Pathogenic variants in the paired-related homeobox 1 gene (PRRX1) cause craniosynostosis with incomplete penetrance
Source: Genet Med. 2023 Sep;25(9):100883. doi: 10.1016/j.gim.2023.100883 (PMC11554955; doi:10.1016/j.gim.2023.100883)
Supplement: Supplemental Table 8 [file mmc1.xlsx]

## Sheet: Sheet1
Supplemental Table 8. Clinical features of individuals known, or deduced, to be heterozygous for a PRRX1 variant.
Family #	Individual in pedigree (see Supplemental Fig. 1)	Sex	Sample ID	Variant (cDNA)^, [] inferred genotype from pedigree	Variant (protein), [] inferred from pedigree	De novo mutation	Age at last assess-ment (years)	Syndromic (S) or non-syndromic (N)	Suggested syndromic diagnosis	Cranio-synostosis diagnosed (+ or -)	Diagnostic method (CT scan, SXR, MRI)	Sutures fused	Raised Intracranial Pressure documented (Pre- or Post -first procedure)	Age (years) at 1st craniofacial surgery	Number of major craniofacial surgical procedures	Craniofacial signs (including hypertelorism (H), midface hypoplasia (M), exorbitism (E), macrocephaly >97th centile (MC))	Neurodevelopmental features	Developmental Quotient	Other features
1	I-1	M	7962	c.2T>G	p.(?)		46	-		-							Normal
1	II-1 (proband)	F	7960	c.2T>G	p.(?)		6.2	N		+	CT	S, LL	No	0.5	1	Slightly cupped ears with uplifted lobes, mild relative mandibular prognathism	Normal	Normal speech, language and communication skills at 4y old	Bitemporal hollowing
2	II-1 (proband)	F	1662	c.52del	p.(Arg18Alafs*23)	Y	17	N		+	CT	BC	-	0.9	1	Low frontal hairline, small ears, prominent lips	Normal	Bayley@ 0.9 yr: Mental 113, Motor 120
3	I-2	F	7943	c.161A>C	p.(Asp54Ala)		53	-		-
3	II-3 (proband)	F	2118	c.161A>C	p.(Asp54Ala)		17	S		+	CT	Me	-	0.9	1	Short sagittal suture, wide open anterior and posterior fontanelles, occipital craniolacuna, beaked nose, hypoplastic ala nasi, deficient lateral eyebrows	Normal	CELF-3 UK@ 6.9 yr % rank 75-98	Convergent strabismus, dysplastic 5th toenails
4	I-1	M	7700	c.283C>T	p.(Arg95*)		39			-				-	0	Narrow sloping forehead, prominent supraorbital ridges, scaphocephalic head shape, small ears	Normal
4	II-1 (proband)	F	7345	c.283C>T	p.(Arg95*)		16	N		+	CT	S, RC	No	0.75	1	Mild exorbitism, slightly small ears, mild micrognathia	Normal development	Receptive/expressive language standardised scores @ 7.6 yr 109/106
5	I-2	F	8020	c.287G>T	p.(Arg96Met)		na			-
5	II-2	F	8330	c.287G>T	p.(Arg96Met)		28			-						Normal	Normal
5	II-3	F	4549	c.287G>T	p.(Arg96Met)		na			-
5	III-2 (proband)	F	4561	c.287G>T	p.(Arg96Met)		8.5	N		+	CT	S	-	1.1	1	Broad flat nasal bridge	Normal	Bayley @ 1.1 yr cognitive 105 language 103 motor 107	Onset of tics and temper tantrums @ 8 yr
6	I-2	F	8068	c.287G>T	p.(Arg96Met)		na			-
6	II-2	F	4770	c.287G>T	p.(Arg96Met)		42			-
6	III-2 (proband)	F	4768	c.287G>T	p.(Arg96Met)		9	N		+	CT	RC	-	2	1		Normal early development ; short attention span; difficulty maintaining concentration; normal speech and language development	WISC-IV 2nd- 50th centiles	Left esotropia requiring surgery
7	I-2	F	na	[c.291del]	[p.(Asn97Lysfs*35)]		na			-
7	I-3	M	na	[c.291del]	[p.(Asn97Lysfs*35)]		na			-									Short stature (1.51 m). Deceased
7	II-2	M	na	[c.291del]	[p.(Asn97Lysfs*35)]		na			-
7	II-3	F	na	c.291del	p.(Asn97Lysfs*35)		na			-									Short stature (1.5 m), micromelia, brachydactyly
7	III-1 (proband)	F	na	c.291del	p.(Asn97Lysfs*35)		12	S	Pfeiffer	+		BC	-	1.7	1	Hypertelorism, maxillary hypoplasia and mild prognathism with dental malocclusion	Normal		Severe hypermetropia, convergent strabismus of left eye, normal hearing, enlarged thumbs and halluces
7	III-2	F	na	c.291del	p.(Asn97Lysfs*35)		2	N		+	MRI	P (cloverleaf)	-	0.2	NA	Small retroverted ears, high-arched palate, no dental eruption at 21 months			Mild micromelia and brachydactyly
8	I-1 or I-2?	M or F?	na	[c.343C>T]	[p.(Arg115Trp)]		na			-
8	II-2	F	na	c.343C>T	p.(Arg115Trp)		37			-
8	II-3	F	na	c.343C>T	p.(Arg115Trp)		34			-
8	III-1 (proband)	M	na	c.343C>T	p.(Arg115Trp)		3	S		+	CT	S	-	0.9	1	Hypertelorism, high rounded forehead	Normal	normal	Single transverse palmar crease on the left and clinodactyly of the left 4th toe and 5th finger, two café-au-lait spots
8	III-3	F	na	c.343C>T	p.(Arg115Trp)		10	S		+	CT	S	-	0.6	1	Macrocephaly, hypertelorism, high rounded forehead	Normal	normal
9	II-1	M	na	c.371G>A	p.(Arg124Gln)	Y	>30			-						Normal	Normal
9	III-1 (proband)	F	na	c.371G>A	p.(Arg124Gln)		6	N		+	CT	RL	-	<1	1	Midface hypoplasia, persistent craniectomy defects (remained open @ 6yr)	NA	NA
10	I-2	F	8774	c.432C>G	p.(Asn144Lys)			S		+	NA	BC	No	NA	2	Brachycephaly, long philtrum, low-set ears, left ptosis (operated)	NA	NA	del(19)(p13.11) absent; torticollis release
10	II-2	F	8775	c.432C>G	p.(Asn144Lys)			S		-						Hypotelorism, midface hypoplasia, long philtrum, low-set ears, external auditory canal stenosis bilaterally	NA	NA	del(19)(p13.11) present
10	III-1 (proband)	M	na	c.432C>G	p.(Asn144Lys)		8.3	S	Saethre-Chotzen	+	CT	BC	No	0.6	2	Bracyturricephaly, flat supraorbital ridges, shallow orbits, epicanthic folds, midface hypoplasia, short anteverted nose, long philtrum, mild high arched palate, small low-set ears with hypoplastic superior crus of antihelix	Mild-moderate intellectual disability	IQ 58	del(19)(p13.11) present: arr 19p13.11(16,500,294-16,932,880)x1 (hg18)
10	III-2	M	8839	c.432C>G	p.(Asn144Lys)		15.3	-		-							NA	NA	del(19)(p13.11) absent
11	I-2	F	3653	c.439G>A	p.(Ala147Thr)					-
11	II-3 (proband)	M	3250	c.439G>A	p.(Ala147Thr)		12	N		+	CT	S, BC	Y (Post-op, vertex bulge, CB)	0.5	2		Required speech and language therapy aged 4 yr for moderate-severe phonological disorder	DQ range 107-119 Griffiths @ 6 months
12	I-1	M	5302	c.449G>A	p.(Arg150His)		35	-		-									Short fingers, broad halluces
12	II-3 (proband)	M	5470	c.449G>A	p.(Arg150His)		7	S		+	CT	S, BC	Y (Post-op; raised ICP age 2.2 yr; further surgery aged 2.4 yr)	0.5	2	Mild facial dysmorphism, mild bilateral ptosis, prominent eyes, small nose	Normal development. Seizures pre‐op and 9 months of age. Occasional seizures since. Not on anti-epileptic medication. Normal brain MRI and EEG. Further episode of ?seizure/?hemilpegic migraine age 7	NA	Short fingers. Case 22 in Miller et al J Med Genet 54: 260-268 (2017)
13	II-1 (proband)	M	9011	(GRCh38): Chr1:170692716-170754397del	na	Y	40	N		+	NA	P	NA	0.7	2	Tall narrow, sloping forehead, flat midface, mildly dysmorphic ears, oligodontia (missing 7 permanent teeth)	Normal	NA	Normal hands, inversion of 5th toes, small/dystrophic toenails (due to fungal infections)
14	I-2	F	7509	(GRCh38): Chr1:170649419_170725330del	na		32	-		-						Bitemporal hollowing, slightly small ears	Normal
14	II-2 (proband)	M	6941	(GRCh38): Chr1:170649419_170725330del	na		2	N		+	CT	LC	No	1.4	1	Divergent squint, slightly small ears, mild micrognathia	Normal development		Blepharochalasis - also present in unaffected father
15	II-1 (proband)	F	2919	arr 1q24.2q25.2(167,699,849-178,212,109)x1 [hg19]	na		11	S		+	NA	BC	NA	NA	2	Retruded forehead	Attends special school	Function @5yr aged 11 yr
^Variant annotation refers to PRRX1a (NM_022716.4). See Table 1 for genomic variant desciriptions.
Abbreviations not defined at top: F, female, M, male; CT, computed tomography, SXR, skull X-ray; +, present, -, absent, na, not applicable; NA, information not available; Sutures fused: Me, metopic, S, sagittal, RC right coronal, LC, left coronal, RL, right lambdoid, LL, left lambdoid synostosis, P, pansynostosis.
